# Supplementary material for: Effect of Solvent Treatment on the Composition and Structure of Santanghu Long Flame Coal and Its Rapid Pyrolysis Products
Source: Molecules. 2023 Oct 13;28(20):7074. doi: 10.3390/molecules28207074 (PMC10609383; doi:10.3390/molecules28207074)
Supplement: Supplementary file 1 [file molecules-28-07074-s001.zip]

Archive with 1 entries (1 files):
- molecules-2649208-supplementary.pdf
